# Supplementary material for: Behavioral risk assessment of exposure to wild and domestic animals in response to a Marburg virus disease outbreak, Ghana 2022
Source: One Health. 2025 Mar 14;20:101010. doi: 10.1016/j.onehlt.2025.101010 (PMC11987680; doi:10.1016/j.onehlt.2025.101010)
Supplement: Supplementary file 2 — Supplementary material 2 [file mmc2.xlsx]

## Sheet: survey
type	name	label::English (en)	appearance	hint::English (en)	constraint	constraint_message::English (en)	relevant	calculation	choice_filter	parameters	body::accuracyThreshold	required	required_message::English (en)	repeat_count
start	start
end	end
today	today
audit	audit									location-priority=high-accuracy location-min-interval=120 location-max-age=300
note	consent_note	We are here from the University of Ghana doing research as part of the Marburg outbreak response. We are doing a survey to identify risk exposures and better protect people in the community from Marburg disease in the future. There are no known risks to participating in the survey, and any information we obtain from you will be kept confidential. You will not receive any payment for participating…
select_one yes_no	consent	Do you agree to participate in this survey?										yes
begin group	admin	Administrative details					selected(${consent}, '1')
select_one site_id	com_id_site	Site ID										yes
text	com_id_site_other	Name of site					selected(${com_id_site}, 'Other')					yes
select_one region	com_id_site_other_region	Which region is **${com_id_site_other}** in?					selected(${com_id_site}, 'Other')					yes
select_one district	com_id_site_other_district	Which district is **${com_id_site_other}** in?					selected(${com_id_site}, 'Other')		region = ${com_id_site_other_region}			yes
calculate	com_id_region							if(${com_id_site} = 'Kusa-Fomena', 'Ashanti', if(${com_id_site} = 'Bogoso', 'Western', ${com_id_site_other_region}))
calculate	com_id_district							if(${com_id_site} = 'Kusa-Fomena', 'Adansi North', if(${com_id_site} = 'Bogoso', 'Presti-Huni Valley', ${com_id_site_other_district}))
date	date_interview	Date of interview			. <= today()	Interview date cannot be later than current date. Please check that date entered is correct.						yes
text	qa_initals	Questionnaire administrator initials			regex(., "^[A-Z]{3}$")	3 capital letter initials required						yes
geopoint	gps	GPS Coordinates of Location		Please wait for the tablet to calculate the GPS coordinates. If it is not able to accurately calculate the coordinates or the calculation is taking too long, press "record" to get the best GPS information available and move to the next question.							10
end group
begin group	demography	Demographic and Household Information					selected(${consent}, '1')
begin group	gender_group	Gender	field-list
select_one gender	gender	01. What is your gender?										yes
text	self_describe	01a. Prefer to self-describe:					selected(${gender}, 'self_describe')					yes
end group
select_one yes_no_age	age_consent	02. Are you willing to share with us your age in year?										yes
integer	age	02. Age		If unknown or respondent prefers not to give their age, enter the respondent's estimated age (in years)	. >= 12	Respondent must be 12 years of age or older.	selected(${age_consent}, '1') or selected(${age_consent}, '2')					yes
note	age_check	02a. You have recorded the respondent's age as **${age}**. Please verify that this is correct and edit response accordingly (if needed) before proceeding.					${age} > 90
select_one education	highest_education	03. What is the highest level of education you have finished?										yes
select_multiple pray	pray	04. Where do you pray? Select all that apply.		Select all that apply	not(count-selected(.) > 1 and (selected(., 'none') or selected(., 'prefer_not_to_say')))	Cannot select **none** or **prefer not to say** along with any other response.						yes
begin group	income_group	Income	field-list
select_multiple past_income	income_past_year	05. What type of activities have you done for work in the past year? Select all that apply.		This includes activities done for income as well as to provide for the household (e.g. raising livestock or caring for children)	not(count-selected(.) > 1 and selected(., 'prefer_not_to_say'))	Cannot select **prefer not to say** along with any other response.						yes
text	income_past_year_other	05a. Other activities done for work in the past year:					selected(${income_past_year}, 'other')					yes
end group
integer	number_live_here	06. How many people currently live in your home, including yourself?			. >= 1	There should be at least one household member (the respondent).						yes
note	number_live_here_check	06a. You have recorded the number of people living in this household as **${number_live_here}**. Please verify that this is correct and edit (if needed) response accordingly before proceeding.					${number_live_here} >= 10
select_multiple food_container_cover	food_container_cover	07. How do you usually store food in your household? Select all that apply.		**Sealed** means the container is solid and covered tightly enough that an animal can't get in. **Unsealed** means there are holes or cracks or the container isn't solid (e.g., a wooden crate with cracks or a tied up bag).	not(count-selected(.) > 1 and selected(., 'idk_prefer_not_to_say'))	Cannot select **don't know/prefer not to say** along with any other response.						yes
begin group	water_source_group	Water source	field-list
select_multiple water_source	water_source	08. What is your source of drinking water? Select all that apply.		Select all that apply	not(count-selected(.) > 1 and selected(., 'idk_prefer_not_to_say'))	Cannot select **don't know/prefer not ot say** along with any other response.						yes
text	water_source_other	08a. Other sources of drinking water:					selected(${water_source}, 'other')					yes
end group
select_multiple water_container_cover	water_container_cover	09. Do you have containers for storing drinking water for the household? Select all that apply.		Select all that apply	not(count-selected(.) > 1 and (selected(., 'idk_prefer_not_to_say') or selected(., 'no_container')))	Cannot select **no container** and/or **don't know/prefer not to say** along with any other response.						yes
begin group	toilet_group	Toilet facilities	field-list
select_multiple toilet_facilities	toilet_facilities	10. What do you usually use for toilet facilities? Select all that apply.		Select all that apply	not(count-selected(.) > 1 and selected(., 'idk_prefer_not_to_say'))	Cannot select **no container** and/or **don't know/prefer not to say** along with any other response.						yes
text	toilet_facilities_other	10a. Other types of toilet facilities used:					selected(${toilet_facilities}, 'other')					yes
end group
end group
begin group	medical	Medical history					selected(${consent}, '1')
select_one yes_no_idk_nr	severe_illness	11. In the last 4 months have you had any **severe** illness?		**Severe** means the illness lasted **more than 2-3 days** and they were sicker than usual (e.g., not just a headache with no other symptoms). Only record acute illnesses that come and go, not chronic illnesses (e.g., diabetes or hepatitis). If they are not sure, try listing some symptoms.								yes
begin group	illness_symptoms	Severe illness symptoms	field-list				selected(${severe_illness}, '1') or selected(${severe_illness}, 'idk')
select_one yes_no_idk_nr	illness_symptoms_note	11a. I am going to read you some symptoms. Please say "yes" if you had these symptoms in the last **4 months**.	label
select_one yes_no_idk_nr	fever	Fever	list-nolabel									yes
select_one yes_no_idk_nr	fever_headache_fatigue	Fever with severe headache and fatigue?	list-nolabel									yes
select_one yes_no_idk_nr	fever_nausea_vomiting_diarrhoea	Fever with severe nausea, vomiting or diarrhea?	list-nolabel									yes
select_one yes_no_idk_nr	fever_rash	Fever with rash?	list-nolabel									yes
select_one yes_no_idk_nr	fever_bleeding_bruising	Fever with bleeding or bruising not related to injury	list-nolabel									yes
select_one yes_no_idk_nr	headache	Headache?	list-nolabel									yes
select_one yes_no_idk_nr	fatigue	Severe fatigue/weakness?	list-nolabel									yes
select_one yes_no_idk_nr	bleeding	Bleeding or bruising not related to injury?	list-nolabel									yes
select_one yes_no_idk_nr	myalgia	Muscle aches?	list-nolabel									yes
select_one yes_no_idk_nr	cough	Cough and shortness of breath or difficulty breathing?	list-nolabel									yes
select_one yes_no_idk_nr	sore_throat	Sore throat?	list-nolabel									yes
select_one yes_no_idk_nr	rash	Rash?	list-nolabel									yes
select_one yes_no_idk_nr	persistent_rash	Persistent rash?	list-nolabel									yes
select_one yes_no_idk_nr	abdominal_pain	Abdominal pain?	list-nolabel									yes
select_one yes_no_idk_nr	diarrhea	Diarrhea	list-nolabel									yes
select_one yes_no_idk_nr	nausea_vomiting	Nausea/vomiting	list-nolabel									yes
select_one yes_no_idk_nr	sores	Sores on skin	list-nolabel									yes
end group
begin group	caused_illness_group	Causes of illness	field-list				selected(${severe_illness}, '1')
select_multiple caused_illness	caused_illness	11b. What do you believe caused this illness? Select all that apply.		Select all that apply	not(count-selected(.) > 1 and selected(., 'idk'))	Cannot select **don't know** along with any other response.						yes
text	caused_illness_other	11b_other. Other causes of illness:					selected(${caused_illness}, 'other')					yes
end group
select_one yes_no_idk	household_same_illness	11c. Did anyone in your household fall ill with the same severe illness around the same time?					selected(${severe_illness}, '1')					yes
begin group	treatment_group	Treatment of fever	field-list
select_multiple treatment	treatment_fever	12. Where do you usually get treatment for a medical problem like a fever that will not go away? Select all that apply		Select all that apply	not(count-selected(.) > 1 and selected(., 'do_not_treat'))	Cannot select **do not treat** along with any other response.						yes
text	treatment_fever_other	12a. Other treatment pathways:					selected(${treatment_fever}, 'other')					yes
end group
end group
begin group	travel	Travel					selected(${consent}, '1')
select_one often_time	visit_wildlife_area	16. How often do you go into the bush / wild forest areas?		Don't prompt respondent with the choices/options.								yes
begin group	bush_reasons	Reasons for going to bush	field-list				not(selected(${visit_wildlife_area}, 'never'))
select_multiple purpose_forest	purpose_visit_wildlife_area	17. Why do you go into the bush? Select all that apply.		Select all that apply	not(count-selected(.) > 1 and selected(., 'idk_prefer_not_to_say'))	Cannot select **don't know** or **prefer not to say** along with any other response.						yes
text	purpose_visit_wildlife_area_other	17a. Other reasons for going into the bush:					selected(${purpose_visit_wildlife_area}, 'other')					yes
end group
select_one yes_no_idk_nr	travel_past_months	18. Have you traveled outside your village/town/city (**${com_id_site}**) in the **last 4 months**?		This includes travel to nearby villages/towns/cities or mines/caves/farms **more than 10 minute walk outside the village/town/city limits**.								yes
select_one yes_no	travel_history_consent	Are you willing to share with us more information regarding your travel outside your village/town/city (**${com_id_site}**) in the **last 4 months**?					selected(${travel_past_months}, '1')					yes
integer	n_location	How many locations have you traveled to in the last 4 months? List up to 6 locations		This includes travel to nearby villages/towns/cities or mines/caves/farms more than a 10-minute walk outside the village/town limits. If you visited more than village/town/city or mine/cave/farm in a trip, please list those as separate locations. If you traveled to more than 6 locations, please record the most recent 6. If you traveled to a location more than once, please only record it one time.	. > 0 and . <= 6	Response should be at least 1 location and up to 6 locations only	selected(${travel_history_consent}, '1')					yes
begin repeat	location_repeat	Locations visited in the past 4 months					${n_location} >= 1							${n_location}
calculate	this_location							position(..)
note	location_repeat_note	I will now ask you about location <span style="color:blue">${this_location}</span> of the <span style="color:blue">${n_location}</span> locations you have traveled to in the last 4 months.
text	location	19d. Name the village/town/city you visited										yes
text	location_specific	19e. If known, name specific location name/s visited:		Use this field if participant mentions specific location that is not a village/town/city (e.g., name of a farm or mine then went to) Write name of specific farm/mines, etc.
select_one travel	location_where	Where is this location (<span style="color:blue">${location}</span>)?										yes
select_one country	country	Which country is this location (<span style="color:blue">${location}</span>) in?	minimal				selected(${location_where}, 'without')					yes
select_one yes_no	region_known	Do you know in which region of Ghana this location (<span style="color:blue">${location}</span>) is in?					selected(${location_where}, 'within')					yes
select_one region	region	Which region is this location (<span style="color:blue">${location}</span>) in?	minimal				selected(${region_known}, '1')					yes
select_one yes_no	district_known	Do you know in which district of <span style="color:blue">${region}</span> region this location (<span style="color:blue">${location}</span>) is in?					selected(${location_where}, 'within')					yes
select_one district	district	Which district of <span style="color:blue">${region}</span> region is this location (<span style="color:blue">${location}</span>) in?	minimal				selected(${district_known}, '1')		region = ${region}			yes
begin group	travel_reasons	Reasons for travel
select_multiple travel_reasons	why_travel	19f. Primary reason for travel		Select all that apply.	not(count-selected(.) > 1 and selected(., 'idk_prefer_not_to_say'))	Cannot select **no container** and/or **don't know/prefer not to say** along with any other response.						yes
text	why_travel_other	19f_other. Other reasons for travel:					selected(${why_travel}, 'other')					yes
end group
end repeat
end group
begin group	aminal_contact	Contact with animals:					selected(${consent}, '1')
note	animal_contact_note	20. I am going to ask you about specific types of contact you may have had with different animals in the **past 4 months**.		If the participant is not sure, ask them to use their best guess and read the whole list of animals again to try to help them remember.
begin group	raise_care_animals	Raised or cared for animals?	field-list
select_multiple contact_with_animals	live_with_pets	20a. Have you raised or cared for any of the following animals in the **past 4 months**? Select all that apply.		Select all that apply	not(count-selected(.) > 1 and selected(., 'no'))	Cannot select **no** along with any other response.						yes
text	live_with_pets_other	20a_other. Other animals that you raised or cared for in the **last 4 months**:					selected(${live_with_pets}, 'other')					yes
end group
begin group	animals_home	Animals come inside home?	field-list
select_multiple contact_with_animals	animals_come_into_home	20b. Do any of these animals come inside the place where you live in the **past 4 months**?			not(count-selected(.) > 1 and selected(., 'no'))	Cannot select **no** along with any other response.						yes
text	animals_come_into_home_other	20b_other. Other animals that have come inside the place where you live in the **past 4 months**:					selected(${animals_come_into_home}, 'other')					yes
end group
begin group	hunt_trap	Hunting and/or trapping animal?	field-list
select_multiple contact_with_animals	hunt_trap_animal	20c. Have you hunted and/or trapped any of these animals in the **past 4 months**?			not(count-selected(.) > 1 and selected(., 'no'))	Cannot select **no** along with any other response.						yes
text	hunt_trap_animal_other	20c_other. Other animals that you hunted and/or trapped in the **past 4 months**:					selected(${hunt_trap_animal}, 'other')					yes
end group
begin group	slaughter	Slaughtered animal?	field-list
select_multiple contact_with_animals	slaughter_animal	20d. Have you slaughtered any of these animals in the **past 4 months**?			not(count-selected(.) > 1 and selected(., 'no'))	Cannot select **no** along with any other response.						yes
text	slaughter_animal_other	20d_other. Other animals that you have slaughtered in the **past 4 months**:					selected(${slaughter_animal}, 'other')					yes
end group
begin group	cook	Cooked/handled animal?	field-list
select_multiple contact_with_animals	cooked_animal	20e. Have you cooked or handled meat, organ, or blood from any of these recently killed animals in the **past 4 months**?			not(count-selected(.) > 1 and selected(., 'no'))	Cannot select **no** along with any other response.						yes
text	cooked_animal_other	20e_other. Other recently killed animals whose meat, organ, or blood you have cooked and/or handled in the **past 4 months**:					selected(${cooked_animal}, 'other')					yes
end group
begin group	injured_butcher	Injured when slaughtering/butchering animal?	field-list
select_multiple contact_with_animals	injured_butcher_animal	20f. Have you been cut while butchering/slaughtering any of these animals in the **past 4 months**?			not(count-selected(.) > 1 and selected(., 'no'))	Cannot select **no** along with any other response.						yes
text	injured_butcher_animal_other	20f_other. Other animals that you were butchering/slaughtering within which you were injured or cut in the **past 4 months**:					selected(${injured_butcher_animal}, 'other')					yes
end group
begin group	eat_raw_meat	Eat raw animal meat?	field-list
select_multiple contact_with_animals	eaten_raw_animal_meat	20g. Have you eaten raw or smoked meat/organs/blood from any of these animals in the **past 4 months**?			not(count-selected(.) > 1 and selected(., 'no'))	Cannot select **no** along with any other response.						yes
text	eaten_raw_animal_meat_other	20g_other. Other animals that you have eaten the raw or smoked meat/organs/blood of in the **past 4 months**:					selected(${eaten_raw_animal_meat}, 'other')					yes
end group
begin group	scratched_bitten	Scratched and/or bitten by animal?	field-list
select_multiple contact_with_animals	scratch_bit_animal	20h. Have you been scratched and/or bitten by any of these animals in the **past 4 months**?			not(count-selected(.) > 1 and selected(., 'no'))	Cannot select **no** along with any other response.						yes
text	scratch_bit_animal_other	20h_other. Other animals that you have been scratched/bitten by in the **past 4 months**:					selected(${scratch_bit_animal}, 'other')					yes
end group
begin group	touch_dead	Touched dead animal?	field-list
select_multiple contact_with_animals	touch_dead_animal	20i. Have you touched any of these animals that you or someone else found dead in the **past 4 months**?			not(count-selected(.) > 1 and selected(., 'no'))	Cannot select **no** along with any other response.						yes
text	touch_dead_animal_other	20i_other. Other animals that you or someone else have found dead that you touched in the **past 4 months**:					selected(${touch_dead_animal}, 'other')					yes
end group
begin group	contact_bats	Contact with bats					selected(${consent}, '1')
select_one yes_no_idk	bat_cave_mine	21. Do you live within a 10-minute walk of a cave or mine?										yes
select_one yes_no_idk	bat_cave_mine_found	21a. Are there bats in that cave or mine?					selected(${bat_cave_mine}, '1')					yes
select_one yes_no_idk	bat_cave_mine_recent	In the **last 4 months**, have you been inside a cave or mine?										yes
select_one yes_no_idk	bat_cave_mine_recent_found	Were there bats in the cave or mine?					selected(${bat_cave_mine_recent}, '1')					yes
select_one yes_no_idk	bat_home_church_other	In the **last 4 months**, have you been inside a home, church, or other building where there are bats inside?										yes
select_one yes_no_idk	bat_fruit_trees	Do you have fruit trees on your compound?										yes
select_one yes_no_idk	bat_fruit_trees_feed	Do bats feed on those fruit trees?					selected(${bat_fruit_trees}, '1')					yes
select_one yes_no_idk	bat_flying_overhead	In the **last 4 months**, have you seen bats flying overhead?										yes
begin group	bat_fruit_bite_group	Bats and fruit bites	field-list
select_multiple bat_fruit_bite	bat_fruit_bite	What do you do with fruit that has bite marks on it? Select all that apply.			not(count-selected(.) > 1 and selected(., 'na'))	Cannot select **not applicable** along with any other response.						yes
text	bat_fruit_bite_other	Other					selected(${bat_fruit_bite}, 'other')					yes
end group
select_one yes_no_idk_na	bat_fruit_bite_livestock	Do your livestock eat fruit that has fallen on the ground?										yes
select_multiple animal_found_dead	animal_found_dead	What do you do when you or someone else finds an animal dead?					not(selected(${touch_dead_animal}, 'no'))					yes
select_one yes_no_idk	buy_bushmeat	Is it possible to buy bushmeat/wild animal meat in your home community?										yes
select_one yes_no_idk	animal_human_disease	Do you believe that an animal can give a disease to a human?										yes
select_one yes_no_idk	see_dead_animals	In the **past four months**, have you seen any groups of dead animals of the same kind?		Not intentionally killed by humans and not meant for market								yes
text	what_dead_animals	If yes, please describe what you saw. What type of animal(s) and how many were dead?	multiline				selected(${see_dead_animals}, '1')					yes
end group
end group
begin group	closing_group	Closing	field-list
text	anything_else	We are at the end of the questionnaire. Is there anything else you would like to tell us?	multiline				selected(${consent}, '1')
note	thank_you	Thank you!
end group
text	admin_notes	Attention Survey Administrators: Please add any notes here Please write down any important information about how the participant was acting (e.g., if they were very distracted or unwilling to give information), the household characteristics (e.g. you noticed something different from what the participant told you in the survey), or human-animal interactions that you think was missed or inaccurate …	multiline				selected(${consent}, '1')

## Sheet: choices
list_name	name	label::English (en)	region	district
site_id	Kusa-Fomena	Kusa-Fomena
site_id	Bogoso	Bogoso
site_id	Other	Other
enumerators	1	Enumerator Name 1
enumerators	2	Enumerator Name 2
enumerators	3	Enumerator Name 3
enumerators	4	Enumerator Name 4
enumerators	5	Enumerator Name 5
enumerators	6	Enumerator Name 6
enumerators	7	Enumerator Name 7
yes_no	1	Yes
yes_no	0	No
yes_no_idk	1	Yes
yes_no_idk	0	No
yes_no_idk	idk	I don't know
yes_no_idk_nr	1	Yes
yes_no_idk_nr	0	No
yes_no_idk_nr	idk	Don't know
yes_no_idk_nr	prefer_not_to_say	Prefer not to say
yes_no_idk_na	1	Yes
yes_no_idk_na	0	No
yes_no_idk_na	idk	I don't know
yes_no_idk_na	na	N/A
gender	female	Female
gender	male	Male
gender	self_describe	Prefer to self describe
gender	prefer_not_to_say	Prefer not to say
pray	mosque	Mosque
pray	church	Church
pray	traditional	Traditional
pray	none	None
pray	prefer_not_to_say	Prefer not to say
lived_here	less_than_1yr	< 1 year
lived_here	1yr_5yrs	1 year - 5 years
lived_here	6yrs_10yrs	6 -10 years
lived_here	more_than_10yr	> 10 years
status	single	Single
status	partner	Partner not married
status	married	Married
status	other	Other
water_source	working_pipe	Water piped into dwelling
water_source	outdoor_pipe	Outdoor piped water
water_source	covered_well	Covered well
water_source	uncovered_well	Uncovered well
water_source	stream_river	Stream or river
water_source	pond_lake	Pond or lake
water_source	bottle_sachet	Purchase bottles/sachets of water
water_source	other	Other
water_source	idk_prefer_not_to_say	Don't know/prefer not to say
education	primary	Primary school
education	secondary	Secondary school
education	college_uni	College / University / Professional
education	none	None
education	prefer_not_to_say	Prefer not to say
past_income	crop	Crop planting/production
past_income	animal_farming	Animal farming/production
past_income	animal_trade	Animal trade / market business (sale or transport)
past_income	meat_processing	Meat processing, slaughterhouse, abattoir
past_income	hunter	Hunter / Trapper
past_income	fisher	Fisher
past_income	forest_collector	Forest product collector
past_income	mining	Mining
past_income	bat_guano_collector	Bat guano collection (from caves)
past_income	construction	Construction
past_income	migrant_laborer	Migrant laborer
past_income	nurse_doctor_chw	Nurse, doctor, community health worker
past_income	veterinary	Veterinary / animal care
past_income	housework	Housework/childcare
past_income	student	Student
past_income	other	Other
past_income	prefer_not_to_say	Prefer not to say
position	government	Government employee
position	enterprise	Enterprise or company employee
position	farmer_crop	Farmer / Crop production
position	owner_manager	Owner / Manager / Foreman
position	student	Student
position	other	Other
treatment	clinic	Clinic
treatment	hospital	Hospital
treatment	mobile_clinic	Mobile Clinic
treatment	community_health_worker	Community Health Worker
treatment	traditional_healer	Traditional Healer
treatment	dispensary_pharmacy	Dispensary or Pharmacy
treatment	self_medication	Self-medication
treatment	do_not_treat	Do not usually get treatment
treatment	other	Other
last_illness	current_s	Current Season
last_illness	last_wet_s	Last wet season
last_illness	last_dry_s	Last dry season
last_illness	before_last_dry	Before the last dry season
last_illness	never	Never
treatment_where	hospital	Hospital
treatment_where	pharmacy	Pharmacy
treatment_where	clinic	Clinic
treatment_where	local	Local
caused_illness	contact_sick_p	Contact with sick people
caused_illness	contact_wild_a	Contact with wild animals
caused_illness	contact_other_a	Contact with other animals
caused_illness	contact_germ	Contact with germs
caused_illness	bad_food_water	Bad food or water
caused_illness	bad_spirits	Bad spirits / witchcraft
caused_illness	wound_injury	Wound or injury
caused_illness	idk	I don't know/prefer not to say
caused_illness	other	Other
often_time	once_day	4 or more times a week
often_time	once_week	1 to 3 times a week
often_time	once_month	1 to 3 times a month
often_time	less_once_month	Less than once a month
often_time	never	Never
often_time	prefer_not_to_say	Prefer not to say
purpose_forest	hunting	Hunting
purpose_forest	collecting_water	Collecting water
purpose_forest	gathering_fruit_veg	Gathering fruit / vegetables
purpose_forest	collecting_firewood	Collecting firewood
purpose_forest	fishing	Fishing
purpose_forest	field_work	Field work
purpose_forest	other	Other
purpose_forest	idk_prefer_not_to_say	Don't know/prefer not to say
contact_with_animals	no	No
contact_with_animals	rodent_shrew	Rodent / Shrew
contact_with_animals	bat	Bat
contact_with_animals	monkey_chimp	Monkey / Chimp
contact_with_animals	wild_ungulate	Wild Ungulate
contact_with_animals	goats_sheep	Goats / Sheep
contact_with_animals	swine	Swine
contact_with_animals	cattle_buffalo	Cattle / Buffalo
contact_with_animals	dog	Dog
contact_with_animals	cat	Cat
contact_with_animals	other	Other
animal_dead	eat	Eat
animal_dead	sell	Sell
animal_dead	share	Share
animal_dead	no	No
do_with_food	clean_eat	Clean then eat
do_with_food	eat	Just eat
do_with_food	throw_away	Throw away
do_with_food	other	Other
wild_animal_unwell	kill_eat	Kill and eat
wild_animal_unwell	kill_bury	Kill and Bury
wild_animal_unwell	other	Other
scratched_bitten	nothing	Nothing - keep working
scratched_bitten	someone_take_over	Let someone else take over
scratched_bitten	rinse_wound_water	Rinse wound with water
scratched_bitten	wash_wound_soap_water	Wash wound with soap and water
scratched_bitten	cover_wound	Cover wound with bandage
scratched_bitten	professional_treatment	Leave and get professional treatment / medical care
scratched_bitten	not_applicable	Not Applicable (never hunted / trapped / butchered or slaughtered)
cut_hunting	nothing	Nothing - keep hunting or trapping
cut_hunting	rise_wound_water	Rinse wound with water
cut_hunting	wash_wound_soap_water	Wash wound with soap and water
cut_hunting	cover_wound	Cover wound with bandage
cut_hunting	professional_treatment	Leave and get professional treatment / medical care
cut_hunting	not_applicable	Not Applicable (never hunted / trapped / butchered or slaughtered)
risk_assosciated_slaughter	no	No
risk_assosciated_slaughter	yes_idk	Yes, but I don’t know what they are
risk_assosciated_slaughter	yes_infect	Yes, it can infect you with a disease
risk_assosciated_slaughter	yes_sick	Yes, it can make you sick
risk_assosciated_slaughter	yes_poison	Yes, it can poison you
risk_assosciated_slaughter	idk	I'm not sure
risk_assosciated_slaughter	other	Other
where_get_animals	i_do_not	I do not
where_get_animals	hunt_catch_myself	Hunt / catch myself
where_get_animals	own_animals	From my own animals
where_get_animals	supermarket	Supermarket
where_get_animals	local_market	Local Market
where_get_animals	roadside	Roadside
where_get_animals	direct_hunters	Direct from hunter
where_get_animals	other	Other
health_information	radio	Radio
health_information	television	Television
health_information	social_media	Social media
health_information	word_of_mouth	Word-of-mouth / community gathering
health_information	text_messages	Text Messages
health_information	town_chief	Town Chief through town hall meetings
health_information	clinics	Clinics / community health agents
health_information	other	Other
killed_animal	yes	Yes
killed_animal	no	No
killed_animal	idk	I don't know
killed_animal	prefer_not_say	Prefer not to say
region	Ahafo	Ahafo
region	Ashanti	Ashanti
region	Bono	Bono
region	Bono East	Bono East
region	Central	Central
region	Eastern	Eastern
region	Greater Accra	Greater Accra
region	Northern	Northern
region	Northern East	Northern East
region	Oti	Oti
region	Savannah	Savannah
region	Upper East	Upper East
region	Upper West	Upper West
region	Volta	Volta
region	Western	Western
region	Western North	Western North
district	Asunafo North Municipal	Asunafo North Municipal	Ahafo
district	Asunafo South	Asunafo South	Ahafo
district	Asutifi North	Asutifi North	Ahafo
district	Asutifi South	Asutifi South	Ahafo
district	Tano North Municipal	Tano North Municipal	Ahafo
district	Tano South Municipal	Tano South Municipal	Ahafo
district	Adansi Akrofuom	Adansi Akrofuom	Ashanti
district	Adansi Asokwa	Adansi Asokwa	Ashanti
district	Adansi North	Adansi North	Ashanti
district	Adansi South	Adansi South	Ashanti
district	Afigya Kwabre North	Afigya Kwabre North	Ashanti
district	Afigya Kwabre South	Afigya Kwabre South	Ashanti
district	Ahafo Ano North	Ahafo Ano North	Ashanti
district	Ahafo Ano South East	Ahafo Ano South East	Ashanti
district	Ahafo Ano South West	Ahafo Ano South West	Ashanti
district	Amansie Central	Amansie Central	Ashanti
district	Amansie South	Amansie South	Ashanti
district	Amansie West	Amansie West	Ashanti
district	Asante Akim Central Municipal	Asante Akim Central Municipal	Ashanti
district	Asante Akim North	Asante Akim North	Ashanti
district	Asante Akim South	Asante Akim South	Ashanti
district	Asokore Mampong Municipal	Asokore Mampong Municipal	Ashanti
district	Asokwa Municipal	Asokwa Municipal	Ashanti
district	Atwima Kwanwoma	Atwima Kwanwoma	Ashanti
district	Atwima Mponua	Atwima Mponua	Ashanti
district	Atwima Nwabiagya North	Atwima Nwabiagya North	Ashanti
district	Atwima Nwabiagya South	Atwima Nwabiagya South	Ashanti
district	Bekwai Municipal	Bekwai Municipal	Ashanti
district	Bosome Freho	Bosome Freho	Ashanti
district	Bosomtwe	Bosomtwe	Ashanti
district	Ejisu Municipal	Ejisu Municipal	Ashanti
district	Ejura-Sekyedumase	Ejura-Sekyedumase	Ashanti
district	Juaben Municipal	Juaben Municipal	Ashanti
district	Kumasi Metropolitan	Kumasi Metropolitan	Ashanti
district	Kwabre East	Kwabre East	Ashanti
district	Kwadaso Municipal	Kwadaso Municipal	Ashanti
district	Mampong Municipal	Mampong Municipal	Ashanti
district	Obuasi East	Obuasi East	Ashanti
district	Obuasi Municipal	Obuasi Municipal	Ashanti
district	Offinso Municipal	Offinso Municipal	Ashanti
district	Offinso North	Offinso North	Ashanti
district	Oforikrom Municipal	Oforikrom Municipal	Ashanti
district	Old Tafo Municipal	Old Tafo Municipal	Ashanti
district	Sekyere Afram Plains North	Sekyere Afram Plains North	Ashanti
district	Sekyere Central	Sekyere Central	Ashanti
district	Sekyere East	Sekyere East	Ashanti
district	Sekyere Kumawu	Sekyere Kumawu	Ashanti
district	Sekyere South	Sekyere South	Ashanti
district	Suame Municipal	Suame Municipal	Ashanti
district	Banda	Banda	Bono
district	Berekum East Municipal	Berekum East Municipal	Bono
district	Berekum West	Berekum West	Bono
district	Dormaa East	Dormaa East	Bono
district	Dormaa Municipal	Dormaa Municipal	Bono
district	Dormaa West	Dormaa West	Bono
district	Jaman North	Jaman North	Bono
district	Jaman South Municipal	Jaman South Municipal	Bono
district	Sunyani Municipal	Sunyani Municipal	Bono
district	Sunyani West	Sunyani West	Bono
district	Tain	Tain	Bono
district	Wenchi Municipal	Wenchi Municipal	Bono
district	Atebubu Amantin	Atebubu Amantin	Bono East
district	Kintampo North Municipal	Kintampo North Municipal	Bono East
district	Kintampo South	Kintampo South	Bono East
district	Nkoranza North	Nkoranza North	Bono East
district	Nkoranza South	Nkoranza South	Bono East
district	Pru East	Pru East	Bono East
district	Pru West	Pru West	Bono East
district	Sene East	Sene East	Bono East
district	Sene West	Sene West	Bono East
district	Techiman Municipal	Techiman Municipal	Bono East
district	Techiman North	Techiman North	Bono East
district	Abura-Asebu-Kwamankese	Abura-Asebu-Kwamankese	Central
district	Agona East	Agona East	Central
district	Agona West Municipal	Agona West Municipal	Central
district	Ajumako-Enyan-Essiam	Ajumako-Enyan-Essiam	Central
district	Asikuma-Odoben-Brakwa	Asikuma-Odoben-Brakwa	Central
district	Assin Fosu	Assin Fosu	Central
district	Assin North	Assin North	Central
district	Assin South	Assin South	Central
district	Awutu Senya	Awutu Senya	Central
district	Awutu Senya East	Awutu Senya East	Central
district	Cape Coast Metropolitan	Cape Coast Metropolitan	Central
district	Effutu Municipal	Effutu Municipal	Central
district	Ekumfi	Ekumfi	Central
district	Gomoa Central	Gomoa Central	Central
district	Gomoa East	Gomoa East	Central
district	Gomoa West	Gomoa West	Central
district	Komenda-Edina-Eguafo-Abirem Municipal	Komenda-Edina-Eguafo-Abirem Municipal	Central
district	Mfantseman Municipal	Mfantseman Municipal	Central
district	Twifo Atti-Morkwa	Twifo Atti-Morkwa	Central
district	Twifo Hemang Lower Denkyira	Twifo Hemang Lower Denkyira	Central
district	Upper Denkyira East Municipal	Upper Denkyira East Municipal	Central
district	Upper Denkyira West	Upper Denkyira West	Central
district	Abuakwa North	Abuakwa North	Eastern
district	Abuakwa South	Abuakwa South	Eastern
district	Achiase	Achiase	Eastern
district	Akwapem North	Akwapem North	Eastern
district	Akwapem South	Akwapem South	Eastern
district	Akyem Mansa	Akyem Mansa	Eastern
district	Asene Akroso Manso	Asene Akroso Manso	Eastern
district	Asuogyaman	Asuogyaman	Eastern
district	Atiwa East	Atiwa East	Eastern
district	Atiwa West	Atiwa West	Eastern
district	Ayensuano	Ayensuano	Eastern
district	Birim Central Municipal	Birim Central Municipal	Eastern
district	Birim North	Birim North	Eastern
district	Birim South	Birim South	Eastern
district	Denkyembour	Denkyembour	Eastern
district	Fanteakwa North	Fanteakwa North	Eastern
district	Fanteakwa South	Fanteakwa South	Eastern
district	Kwaebibirem	Kwaebibirem	Eastern
district	Kwahu Afram Plains North	Kwahu Afram Plains North	Eastern
district	Kwahu Afram Plains South	Kwahu Afram Plains South	Eastern
district	Kwahu East	Kwahu East	Eastern
district	Kwahu South	Kwahu South	Eastern
district	Kwahu West	Kwahu West	Eastern
district	Lower Manya	Lower Manya	Eastern
district	New Juaben North Municipal	New Juaben North Municipal	Eastern
district	New Juaben South Municipal	New Juaben South Municipal	Eastern
district	Nsawam Adoagyiri	Nsawam Adoagyiri	Eastern
district	Okere	Okere	Eastern
district	Suhum Municipal	Suhum Municipal	Eastern
district	Upper Manya	Upper Manya	Eastern
district	Upper West Akim	Upper West Akim	Eastern
district	West Akim	West Akim	Eastern
district	Yilo Krobo	Yilo Krobo	Eastern
district	Ablekuma Central Municipal	Ablekuma Central Municipal	Greater Accra
district	Ablekuma North Municipal	Ablekuma North Municipal	Greater Accra
district	Ablekuma West Municipal	Ablekuma West Municipal	Greater Accra
district	Accra Metropolis	Accra Metropolis	Greater Accra
district	Ada East	Ada East	Greater Accra
district	Ada West	Ada West	Greater Accra
district	Adenta Municipal	Adenta Municipal	Greater Accra
district	Ashaiman Municipal	Ashaiman Municipal	Greater Accra
district	Ayawaso Central Municipal	Ayawaso Central Municipal	Greater Accra
district	Ayawaso East Municipal	Ayawaso East Municipal	Greater Accra
district	Ayawaso North Municipal	Ayawaso North Municipal	Greater Accra
district	Ayawaso West	Ayawaso West	Greater Accra
district	Ga Central Municipal	Ga Central Municipal	Greater Accra
district	Ga East	Ga East	Greater Accra
district	Ga North Municipal	Ga North Municipal	Greater Accra
district	Ga South Municipal	Ga South Municipal	Greater Accra
district	Ga West Municipal	Ga West Municipal	Greater Accra
district	Korle Klottey Municipal	Korle Klottey Municipal	Greater Accra
district	Kpone Katamanso	Kpone Katamanso	Greater Accra
district	Krowor Municipal	Krowor Municipal	Greater Accra
district	La-Nkwantanang-Madina	La-Nkwantanang-Madina	Greater Accra
district	La Dade-Kotopon	La Dade-Kotopon	Greater Accra
district	Ledzokuku Municipal	Ledzokuku Municipal	Greater Accra
district	Ningo/Prampram	Ningo/Prampram	Greater Accra
district	Okaikwei North Municipal	Okaikwei North Municipal	Greater Accra
district	Shai Osudoku	Shai Osudoku	Greater Accra
district	Tema Metropolitan	Tema Metropolitan	Greater Accra
district	Tema West Municipal	Tema West Municipal	Greater Accra
district	Weija Gbawe Municipal	Weija Gbawe Municipal	Greater Accra
district	Gushegu	Gushegu	Northern
district	Karaga	Karaga	Northern
district	Kpandai	Kpandai	Northern
district	Kumbungu	Kumbungu	Northern
district	Mion	Mion	Northern
district	Nanton	Nanton	Northern
district	Nanumba North	Nanumba North	Northern
district	Nanumba South	Nanumba South	Northern
district	Saboba	Saboba	Northern
district	Sagnerigu	Sagnerigu	Northern
district	Savelugu	Savelugu	Northern
district	Tamale Metropolitan	Tamale Metropolitan	Northern
district	Tatale Sanguli	Tatale Sanguli	Northern
district	Tolon	Tolon	Northern
district	Yendi Municipal	Yendi Municipal	Northern
district	Zabzugu	Zabzugu	Northern
district	Bunkpurugu Nakpanduri	Bunkpurugu Nakpanduri	Northern East
district	Chereponi	Chereponi	Northern East
district	East Mamprusi	East Mamprusi	Northern East
district	Mamprugu Moagduri	Mamprugu Moagduri	Northern East
district	West Mamprusi Municipal	West Mamprusi Municipal	Northern East
district	Yunyoo-Nasuan	Yunyoo-Nasuan	Northern East
district	Biakoye	Biakoye	Oti
district	Jasikan	Jasikan	Oti
district	Kadjebi	Kadjebi	Oti
district	Krachi East Municipal	Krachi East Municipal	Oti
district	Krachi Nchumuru	Krachi Nchumuru	Oti
district	Krachi West	Krachi West	Oti
district	Nkwanta North	Nkwanta North	Oti
district	Nkwanta South Municipal	Nkwanta South Municipal	Oti
district	Bole	Bole	Savannah
district	Central Gonja	Central Gonja	Savannah
district	East Gonja Municipal	East Gonja Municipal	Savannah
district	North East Gonja	North East Gonja	Savannah
district	North Gonja	North Gonja	Savannah
district	Sawla-Tuna-Kalba	Sawla-Tuna-Kalba	Savannah
district	West Gonja	West Gonja	Savannah
district	Bawku Municipal	Bawku Municipal	Upper East
district	Bawku West	Bawku West	Upper East
district	Binduri	Binduri	Upper East
district	Bolga East	Bolga East	Upper East
district	Bolgatanga Municipal	Bolgatanga Municipal	Upper East
district	Bongo	Bongo	Upper East
district	Builsa North	Builsa North	Upper East
district	Builsa South	Builsa South	Upper East
district	Garu	Garu	Upper East
district	Kasena Nankana East	Kasena Nankana East	Upper East
district	Kasena Nankana West	Kasena Nankana West	Upper East
district	Nabdam	Nabdam	Upper East
district	Pusiga	Pusiga	Upper East
district	Talensi	Talensi	Upper East
district	Tempane	Tempane	Upper East
district	Daffiama Bussie Issa	Daffiama Bussie Issa	Upper West
district	Jirapa	Jirapa	Upper West
district	Lambussie-Karni	Lambussie-Karni	Upper West
district	Lawra	Lawra	Upper West
district	Nadowli-Kaleo	Nadowli-Kaleo	Upper West
district	Nandom	Nandom	Upper West
district	Sissala East	Sissala East	Upper West
district	Sissala West	Sissala West	Upper West
district	Wa East	Wa East	Upper West
district	Wa Municipal	Wa Municipal	Upper West
district	Wa West	Wa West	Upper West
district	Adaklu	Adaklu	Volta
district	Afadzato South	Afadzato South	Volta
district	Agotime Ziope	Agotime Ziope	Volta
district	Akatsi North	Akatsi North	Volta
district	Akatsi South	Akatsi South	Volta
district	Anloga	Anloga	Volta
district	Central Tongu	Central Tongu	Volta
district	Ho Municipal	Ho Municipal	Volta
district	Ho West	Ho West	Volta
district	Hohoe Municipal	Hohoe Municipal	Volta
district	Keta Municipal	Keta Municipal	Volta
district	Ketu North	Ketu North	Volta
district	Ketu South	Ketu South	Volta
district	Kpando Municipal	Kpando Municipal	Volta
district	North Dayi	North Dayi	Volta
district	North Tongu	North Tongu	Volta
district	South Dayi	South Dayi	Volta
district	South Tongu	South Tongu	Volta
district	Ahanta West Municipal	Ahanta West Municipal	Western
district	Effia Kwesimintsim Municipal	Effia Kwesimintsim Municipal	Western
district	Ellembelle	Ellembelle	Western
district	Jomoro	Jomoro	Western
district	Mpohor	Mpohor	Western
district	Nzema East	Nzema East	Western
district	Prestea/Huni Valley	Prestea/Huni Valley	Western
district	Sekondi Takoradi Metropolis	Sekondi Takoradi Metropolis	Western
district	Shama	Shama	Western
district	Tarkwa Nsuaem	Tarkwa Nsuaem	Western
district	Wassa Amenfi Central	Wassa Amenfi Central	Western
district	Wassa Amenfi East	Wassa Amenfi East	Western
district	Wassa Amenfi West	Wassa Amenfi West	Western
district	Wassa East	Wassa East	Western
district	Aowin	Aowin	Western North
district	Bia East	Bia East	Western North
district	Bia West	Bia West	Western North
district	Bibiani-Anhwiaso-Bekwai Municipal	Bibiani-Anhwiaso-Bekwai Municipal	Western North
district	Bodi	Bodi	Western North
district	Juaboso	Juaboso	Western North
district	Sefwi-Wiawso	Sefwi-Wiawso	Western North
district	Sefwi Akontombra	Sefwi Akontombra	Western North
district	Suaman	Suaman	Western North
community	Ghana_Community_AA	Ghana_Community_AA	GH01	GH0101
community	Ghana_Community_AB	Ghana_Community_AB	GH01	GH0102
community	Ghana_Community_AC	Ghana_Community_AC	GH01	GH0103
community	Ghana_Community_AD	Ghana_Community_AD	GH01	GH0104
community	Ghana_Community_AE	Ghana_Community_AE	GH01	GH0105
community	Ghana_Community_AF	Ghana_Community_AF	GH01	GH0106
community	Ghana_Community_AG	Ghana_Community_AG	GH02	GH0201
community	Ghana_Community_AH	Ghana_Community_AH	GH02	GH0202
community	Ghana_Community_AI	Ghana_Community_AI	GH02	GH0203
community	Ghana_Community_AJ	Ghana_Community_AJ	GH02	GH0204
community	Ghana_Community_AK	Ghana_Community_AK	GH02	GH0205
community	Ghana_Community_AL	Ghana_Community_AL	GH02	GH0206
community	Ghana_Community_AM	Ghana_Community_AM	GH02	GH0207
community	Ghana_Community_AN	Ghana_Community_AN	GH02	GH0208
community	Ghana_Community_AO	Ghana_Community_AO	GH02	GH0209
community	Ghana_Community_AP	Ghana_Community_AP	GH02	GH0210
community	Ghana_Community_AQ	Ghana_Community_AQ	GH02	GH0211
community	Ghana_Community_AR	Ghana_Community_AR	GH02	GH0212
community	Ghana_Community_AS	Ghana_Community_AS	GH02	GH0213
community	Ghana_Community_AT	Ghana_Community_AT	GH02	GH0214
community	Ghana_Community_AU	Ghana_Community_AU	GH02	GH0215
community	Ghana_Community_AV	Ghana_Community_AV	GH02	GH0216
community	Ghana_Community_AW	Ghana_Community_AW	GH02	GH0217
community	Ghana_Community_AX	Ghana_Community_AX	GH02	GH0218
community	Ghana_Community_AY	Ghana_Community_AY	GH02	GH0219
community	Ghana_Community_AZ	Ghana_Community_AZ	GH02	GH0220
community	Ghana_Community_BA	Ghana_Community_BA	GH02	GH0221
community	Ghana_Community_BB	Ghana_Community_BB	GH02	GH0222
community	Ghana_Community_BC	Ghana_Community_BC	GH02	GH0223
community	Ghana_Community_BD	Ghana_Community_BD	GH02	GH0224
community	Ghana_Community_BE	Ghana_Community_BE	GH02	GH0225
community	Ghana_Community_BF	Ghana_Community_BF	GH02	GH0226
community	Ghana_Community_BG	Ghana_Community_BG	GH02	GH0227
community	Ghana_Community_BH	Ghana_Community_BH	GH02	GH0228
community	Ghana_Community_BI	Ghana_Community_BI	GH02	GH0229
community	Ghana_Community_BJ	Ghana_Community_BJ	GH02	GH0230
community	Ghana_Community_BK	Ghana_Community_BK	GH02	GH0231
community	Ghana_Community_BL	Ghana_Community_BL	GH02	GH0232
community	Ghana_Community_BM	Ghana_Community_BM	GH02	GH0233
community	Ghana_Community_BN	Ghana_Community_BN	GH02	GH0234
community	Ghana_Community_BO	Ghana_Community_BO	GH02	GH0235
community	Ghana_Community_BP	Ghana_Community_BP	GH02	GH0236
community	Ghana_Community_BQ	Ghana_Community_BQ	GH02	GH0237
community	Ghana_Community_BR	Ghana_Community_BR	GH02	GH0238
community	Ghana_Community_BS	Ghana_Community_BS	GH02	GH0239
community	Ghana_Community_BT	Ghana_Community_BT	GH02	GH0240
community	Ghana_Community_BU	Ghana_Community_BU	GH02	GH0241
community	Ghana_Community_BV	Ghana_Community_BV	GH02	GH0242
community	Ghana_Community_BW	Ghana_Community_BW	GH02	GH0243
community	Ghana_Community_BX	Ghana_Community_BX	GH03	GH0301
community	Ghana_Community_BY	Ghana_Community_BY	GH03	GH0302
community	Ghana_Community_BZ	Ghana_Community_BZ	GH03	GH0303
community	Ghana_Community_CA	Ghana_Community_CA	GH03	GH0304
community	Ghana_Community_CB	Ghana_Community_CB	GH03	GH0305
community	Ghana_Community_CC	Ghana_Community_CC	GH03	GH0306
community	Ghana_Community_CD	Ghana_Community_CD	GH03	GH0307
community	Ghana_Community_CE	Ghana_Community_CE	GH03	GH0308
community	Ghana_Community_CF	Ghana_Community_CF	GH03	GH0309
community	Ghana_Community_CG	Ghana_Community_CG	GH03	GH0310
community	Ghana_Community_CH	Ghana_Community_CH	GH03	GH0311
community	Ghana_Community_CI	Ghana_Community_CI	GH03	GH0312
community	Ghana_Community_CJ	Ghana_Community_CJ	GH04	GH0401
community	Ghana_Community_CK	Ghana_Community_CK	GH04	GH0402
community	Ghana_Community_CL	Ghana_Community_CL	GH04	GH0403
community	Ghana_Community_CM	Ghana_Community_CM	GH04	GH0404
community	Ghana_Community_CN	Ghana_Community_CN	GH04	GH0405
community	Ghana_Community_CO	Ghana_Community_CO	GH04	GH0406
community	Ghana_Community_CP	Ghana_Community_CP	GH04	GH0407
community	Ghana_Community_CQ	Ghana_Community_CQ	GH04	GH0408
community	Ghana_Community_CR	Ghana_Community_CR	GH04	GH0409
community	Ghana_Community_CS	Ghana_Community_CS	GH04	GH0410
community	Ghana_Community_CT	Ghana_Community_CT	GH04	GH0411
community	Ghana_Community_CU	Ghana_Community_CU	GH05	GH0501
community	Ghana_Community_CV	Ghana_Community_CV	GH05	GH0502
community	Ghana_Community_CW	Ghana_Community_CW	GH05	GH0503
community	Ghana_Community_CX	Ghana_Community_CX	GH05	GH0504
community	Ghana_Community_CY	Ghana_Community_CY	GH05	GH0505
community	Ghana_Community_CZ	Ghana_Community_CZ	GH05	GH0506
community	Ghana_Community_DA	Ghana_Community_DA	GH05	GH0507
community	Ghana_Community_DB	Ghana_Community_DB	GH05	GH0508
community	Ghana_Community_DC	Ghana_Community_DC	GH05	GH0509
community	Ghana_Community_DD	Ghana_Community_DD	GH05	GH0510
community	Ghana_Community_DE	Ghana_Community_DE	GH05	GH0511
community	Ghana_Community_DF	Ghana_Community_DF	GH05	GH0512
community	Ghana_Community_DG	Ghana_Community_DG	GH05	GH0513
community	Ghana_Community_DH	Ghana_Community_DH	GH05	GH0514
community	Ghana_Community_DI	Ghana_Community_DI	GH05	GH0515
community	Ghana_Community_DJ	Ghana_Community_DJ	GH05	GH0516
community	Ghana_Community_DK	Ghana_Community_DK	GH05	GH0517
community	Ghana_Community_DL	Ghana_Community_DL	GH05	GH0518
community	Ghana_Community_DM	Ghana_Community_DM	GH05	GH0519
community	Ghana_Community_DN	Ghana_Community_DN	GH05	GH0520
community	Ghana_Community_DO	Ghana_Community_DO	GH05	GH0521
community	Ghana_Community_DP	Ghana_Community_DP	GH05	GH0522
community	Ghana_Community_DQ	Ghana_Community_DQ	GH06	GH0601
community	Ghana_Community_DR	Ghana_Community_DR	GH06	GH0602
community	Ghana_Community_DS	Ghana_Community_DS	GH06	GH0603
community	Ghana_Community_DT	Ghana_Community_DT	GH06	GH0604
community	Ghana_Community_DU	Ghana_Community_DU	GH06	GH0605
community	Ghana_Community_DV	Ghana_Community_DV	GH06	GH0606
community	Ghana_Community_DW	Ghana_Community_DW	GH06	GH0607
community	Ghana_Community_DX	Ghana_Community_DX	GH06	GH0608
community	Ghana_Community_DY	Ghana_Community_DY	GH06	GH0609
community	Ghana_Community_DZ	Ghana_Community_DZ	GH06	GH0610
community	Ghana_Community_EA	Ghana_Community_EA	GH06	GH0611
community	Ghana_Community_EB	Ghana_Community_EB	GH06	GH0612
community	Ghana_Community_EC	Ghana_Community_EC	GH06	GH0613
community	Ghana_Community_ED	Ghana_Community_ED	GH06	GH0614
community	Ghana_Community_EE	Ghana_Community_EE	GH06	GH0615
community	Ghana_Community_EF	Ghana_Community_EF	GH06	GH0616
community	Ghana_Community_EG	Ghana_Community_EG	GH06	GH0617
community	Ghana_Community_EH	Ghana_Community_EH	GH06	GH0618
community	Ghana_Community_EI	Ghana_Community_EI	GH06	GH0619
community	Ghana_Community_EJ	Ghana_Community_EJ	GH06	GH0620
community	Ghana_Community_EK	Ghana_Community_EK	GH06	GH0621
community	Ghana_Community_EL	Ghana_Community_EL	GH06	GH0622
community	Ghana_Community_EM	Ghana_Community_EM	GH06	GH0623
community	Ghana_Community_EN	Ghana_Community_EN	GH06	GH0624
community	Ghana_Community_EO	Ghana_Community_EO	GH06	GH0625
community	Ghana_Community_EP	Ghana_Community_EP	GH06	GH0626
community	Ghana_Community_EQ	Ghana_Community_EQ	GH06	GH0627
community	Ghana_Community_ER	Ghana_Community_ER	GH06	GH0628
community	Ghana_Community_ES	Ghana_Community_ES	GH06	GH0629
community	Ghana_Community_ET	Ghana_Community_ET	GH06	GH0630
community	Ghana_Community_EU	Ghana_Community_EU	GH06	GH0631
community	Ghana_Community_EV	Ghana_Community_EV	GH06	GH0632
community	Ghana_Community_EW	Ghana_Community_EW	GH06	GH0633
community	Ghana_Community_EX	Ghana_Community_EX	GH07	GH0701
community	Ghana_Community_EY	Ghana_Community_EY	GH07	GH0702
community	Ghana_Community_EZ	Ghana_Community_EZ	GH07	GH0703
community	Ghana_Community_FA	Ghana_Community_FA	GH07	GH0704
community	Ghana_Community_FB	Ghana_Community_FB	GH07	GH0705
community	Ghana_Community_FC	Ghana_Community_FC	GH07	GH0706
community	Ghana_Community_FD	Ghana_Community_FD	GH07	GH0707
community	Ghana_Community_FE	Ghana_Community_FE	GH07	GH0708
community	Ghana_Community_FF	Ghana_Community_FF	GH07	GH0709
community	Ghana_Community_FG	Ghana_Community_FG	GH07	GH0710
community	Ghana_Community_FH	Ghana_Community_FH	GH07	GH0711
community	Ghana_Community_FI	Ghana_Community_FI	GH07	GH0712
community	Ghana_Community_FJ	Ghana_Community_FJ	GH07	GH0713
community	Ghana_Community_FK	Ghana_Community_FK	GH07	GH0714
community	Ghana_Community_FL	Ghana_Community_FL	GH07	GH0715
community	Ghana_Community_FM	Ghana_Community_FM	GH07	GH0716
community	Ghana_Community_FN	Ghana_Community_FN	GH07	GH0717
community	Ghana_Community_FO	Ghana_Community_FO	GH07	GH0718
community	Ghana_Community_FP	Ghana_Community_FP	GH07	GH0719
community	Ghana_Community_FQ	Ghana_Community_FQ	GH07	GH0720
community	Ghana_Community_FR	Ghana_Community_FR	GH07	GH0722
community	Ghana_Community_FS	Ghana_Community_FS	GH07	GH0721
community	Ghana_Community_FT	Ghana_Community_FT	GH07	GH0723
community	Ghana_Community_FU	Ghana_Community_FU	GH07	GH0724
community	Ghana_Community_FV	Ghana_Community_FV	GH07	GH0725
community	Ghana_Community_FW	Ghana_Community_FW	GH07	GH0726
community	Ghana_Community_FX	Ghana_Community_FX	GH07	GH0727
community	Ghana_Community_FY	Ghana_Community_FY	GH07	GH0728
community	Ghana_Community_FZ	Ghana_Community_FZ	GH07	GH0729
community	Ghana_Community_GA	Ghana_Community_GA	GH08	GH0801
community	Ghana_Community_GB	Ghana_Community_GB	GH08	GH0802
community	Ghana_Community_GC	Ghana_Community_GC	GH08	GH0803
community	Ghana_Community_GD	Ghana_Community_GD	GH08	GH0804
community	Ghana_Community_GE	Ghana_Community_GE	GH08	GH0805
community	Ghana_Community_GF	Ghana_Community_GF	GH08	GH0806
community	Ghana_Community_GG	Ghana_Community_GG	GH08	GH0807
community	Ghana_Community_GH	Ghana_Community_GH	GH08	GH0808
community	Ghana_Community_GI	Ghana_Community_GI	GH08	GH0809
community	Ghana_Community_GJ	Ghana_Community_GJ	GH08	GH0810
community	Ghana_Community_GK	Ghana_Community_GK	GH08	GH0811
community	Ghana_Community_GL	Ghana_Community_GL	GH08	GH0812
community	Ghana_Community_GM	Ghana_Community_GM	GH08	GH0813
community	Ghana_Community_GN	Ghana_Community_GN	GH08	GH0814
community	Ghana_Community_GO	Ghana_Community_GO	GH08	GH0815
community	Ghana_Community_GP	Ghana_Community_GP	GH08	GH0816
community	Ghana_Community_GQ	Ghana_Community_GQ	GH09	GH0901
community	Ghana_Community_GR	Ghana_Community_GR	GH09	GH0902
community	Ghana_Community_GS	Ghana_Community_GS	GH09	GH0903
community	Ghana_Community_GT	Ghana_Community_GT	GH09	GH0904
community	Ghana_Community_GU	Ghana_Community_GU	GH09	GH0905
community	Ghana_Community_GV	Ghana_Community_GV	GH09	GH0906
community	Ghana_Community_GW	Ghana_Community_GW	GH10	GH1001
community	Ghana_Community_GX	Ghana_Community_GX	GH10	GH1002
community	Ghana_Community_GY	Ghana_Community_GY	GH10	GH1003
community	Ghana_Community_GZ	Ghana_Community_GZ	GH10	GH1004
community	Ghana_Community_HA	Ghana_Community_HA	GH10	GH1005
community	Ghana_Community_HB	Ghana_Community_HB	GH10	GH1006
community	Ghana_Community_HC	Ghana_Community_HC	GH10	GH1007
community	Ghana_Community_HD	Ghana_Community_HD	GH10	GH1008
community	Ghana_Community_HE	Ghana_Community_HE	GH11	GH1101
community	Ghana_Community_HF	Ghana_Community_HF	GH11	GH1102
community	Ghana_Community_HG	Ghana_Community_HG	GH11	GH1103
community	Ghana_Community_HH	Ghana_Community_HH	GH11	GH1104
community	Ghana_Community_HI	Ghana_Community_HI	GH11	GH1105
community	Ghana_Community_HJ	Ghana_Community_HJ	GH11	GH1106
community	Ghana_Community_HK	Ghana_Community_HK	GH11	GH1107
community	Ghana_Community_HL	Ghana_Community_HL	GH12	GH1201
community	Ghana_Community_HM	Ghana_Community_HM	GH12	GH1202
community	Ghana_Community_HN	Ghana_Community_HN	GH12	GH1203
community	Ghana_Community_HO	Ghana_Community_HO	GH12	GH1204
community	Ghana_Community_HP	Ghana_Community_HP	GH12	GH1205
community	Ghana_Community_HQ	Ghana_Community_HQ	GH12	GH1206
community	Ghana_Community_HR	Ghana_Community_HR	GH12	GH1207
community	Ghana_Community_HS	Ghana_Community_HS	GH12	GH1208
community	Ghana_Community_HT	Ghana_Community_HT	GH12	GH1209
community	Ghana_Community_HU	Ghana_Community_HU	GH12	GH1210
community	Ghana_Community_HV	Ghana_Community_HV	GH12	GH1211
community	Ghana_Community_HW	Ghana_Community_HW	GH12	GH1212
community	Ghana_Community_HX	Ghana_Community_HX	GH12	GH1213
community	Ghana_Community_HY	Ghana_Community_HY	GH12	GH1214
community	Ghana_Community_IA	Ghana_Community_IA	GH12	GH1215
community	Ghana_Community_IB	Ghana_Community_IB	GH13	GH1301
community	Ghana_Community_IC	Ghana_Community_IC	GH13	GH1302
community	Ghana_Community_ID	Ghana_Community_ID	GH13	GH1303
community	Ghana_Community_IE	Ghana_Community_IE	GH13	GH1304
community	Ghana_Community_IF	Ghana_Community_IF	GH13	GH1305
community	Ghana_Community_IG	Ghana_Community_IG	GH13	GH1306
community	Ghana_Community_IH	Ghana_Community_IH	GH13	GH1307
community	Ghana_Community_II	Ghana_Community_II	GH13	GH1308
community	Ghana_Community_IJ	Ghana_Community_IJ	GH13	GH1309
community	Ghana_Community_IK	Ghana_Community_IK	GH13	GH1310
community	Ghana_Community_IL	Ghana_Community_IL	GH13	GH1311
community	Ghana_Community_IM	Ghana_Community_IM	GH14	GH1401
community	Ghana_Community_IN	Ghana_Community_IN	GH14	GH1402
community	Ghana_Community_IO	Ghana_Community_IO	GH14	GH1403
community	Ghana_Community_IP	Ghana_Community_IP	GH14	GH1404
community	Ghana_Community_IQ	Ghana_Community_IQ	GH14	GH1405
community	Ghana_Community_IR	Ghana_Community_IR	GH14	GH1406
community	Ghana_Community_IS	Ghana_Community_IS	GH14	GH1407
community	Ghana_Community_IT	Ghana_Community_IT	GH14	GH1408
community	Ghana_Community_IU	Ghana_Community_IU	GH14	GH1409
community	Ghana_Community_IV	Ghana_Community_IV	GH14	GH1410
community	Ghana_Community_IW	Ghana_Community_IW	GH14	GH1411
community	Ghana_Community_IX	Ghana_Community_IX	GH14	GH1412
community	Ghana_Community_IY	Ghana_Community_IY	GH14	GH1413
community	Ghana_Community_IZ	Ghana_Community_IZ	GH14	GH1414
community	Ghana_Community_JA	Ghana_Community_JA	GH14	GH1415
community	Ghana_Community_JB	Ghana_Community_JB	GH14	GH1416
community	Ghana_Community_JC	Ghana_Community_JC	GH14	GH1417
community	Ghana_Community_JD	Ghana_Community_JD	GH14	GH1418
community	Ghana_Community_JE	Ghana_Community_JE	GH15	GH1501
community	Ghana_Community_JF	Ghana_Community_JF	GH15	GH1502
community	Ghana_Community_JG	Ghana_Community_JG	GH15	GH1503
community	Ghana_Community_JH	Ghana_Community_JH	GH15	GH1504
community	Ghana_Community_JI	Ghana_Community_JI	GH15	GH1505
community	Ghana_Community_JJ	Ghana_Community_JJ	GH15	GH1506
community	Ghana_Community_JK	Ghana_Community_JK	GH15	GH1507
community	Ghana_Community_JL	Ghana_Community_JL	GH15	GH1508
community	Ghana_Community_JM	Ghana_Community_JM	GH15	GH1509
community	Ghana_Community_JO	Ghana_Community_JO	GH15	GH1510
community	Ghana_Community_JP	Ghana_Community_JP	GH15	GH1511
community	Ghana_Community_JQ	Ghana_Community_JQ	GH15	GH1512
community	Ghana_Community_JR	Ghana_Community_JR	GH15	GH1513
community	Ghana_Community_JS	Ghana_Community_JS	GH15	GH1514
community	Ghana_Community_JT	Ghana_Community_JT	GH16	GH1601
community	Ghana_Community_JU	Ghana_Community_JU	GH16	GH1602
community	Ghana_Community_JV	Ghana_Community_JV	GH16	GH1603
community	Ghana_Community_JW	Ghana_Community_JW	GH16	GH1604
community	Ghana_Community_JX	Ghana_Community_JX	GH16	GH1605
community	Ghana_Community_JY	Ghana_Community_JY	GH16	GH1606
community	Ghana_Community_JZ	Ghana_Community_JZ	GH16	GH1608
community	Ghana_Community_KA	Ghana_Community_KA	GH16	GH1607
community	Ghana_Community_KB	Ghana_Community_KB	GH16	GH1609
food_container_cover	sealed	Sealed, covered containers
food_container_cover	unsealed	Unsealed, covered containers
food_container_cover	uncovered	Uncovered containers
food_container_cover	no_container	Not in a container
food_container_cover	idk_prefer_not_to_say	Don't know/prefer not to say
water_container_cover	container_with_cover	Yes, with covers
water_container_cover	container_without_cover	Yes, without covers
water_container_cover	no_container	No
water_container_cover	idk_prefer_not_to_say	Don't know/prefer not to say
travel_reasons	work	work
travel_reasons	visit_family	visit family
travel_reasons	moved	moved
travel_reasons	religious_reasons	religious reasons
travel_reasons	holiday_vacation	holiday/vacation
travel_reasons	go_to_hospital	go to hospital/seek medical care
travel_reasons	go_to_market	go to market
travel_reasons	other	other
travel_reasons	idk_prefer_not_to_say	Don't know/prefer not to say
hunt_methods	snare	snare
hunt_methods	bow	bow
hunt_methods	hands	hands
hunt_methods	gun	gun
hunt_methods	machete	machete
hunt_methods	knife	knife
hunt_methods	net	net
hunt_methods	cage	cage
hunt_methods	trap	trap
hunt_methods	other	other
protective_equipment	no	Don't use any protective equipment
protective_equipment	shoes_boots	Shoes or boots
protective_equipment	mask	Mask
protective_equipment	clothes	Clothes
protective_equipment	gloves	Gloves
protective_equipment	gown_apron	Gown or apron
viscera_methods	sell	Sell
viscera_methods	throw_into_refuse_bin	Throw into refuse bin
viscera_methods	throw_into_the_street_gutter	Throw into the street or gutter
viscera_methods	take_home_to_eat	Take home to eat
viscera_methods	feed_to_animals	Feed to animals
viscera_methods	no_onsite_slaughter	No onsite slaughter
toilet_facilities	private_toilet	Private toilet inside dwelling
toilet_facilities	private_outdoor_latrine	Private outdoor latrine
toilet_facilities	public_toilet	Public toilet
toilet_facilities	bucket	Bucket
toilet_facilities	bush	The bush
toilet_facilities	other	Other
toilet_facilities	idk_prefer_not_to_say	Don't know/prefer not to say
travel	within	Within Ghana
travel	without	Outside Ghana
travel	idk	Don't know/prefer not to say
bat_fruit_bite	clean	Clean and then eat
bat_fruit_bite	cut	Cut off area with bite marks and then eat
bat_fruit_bite	eat	Just eat
bat_fruit_bite	throw	Throw away
bat_fruit_bite	other	Other
bat_fruit_bite	na	N/A
animal_found_dead	avoid	Avoid it
animal_found_dead	dispose	Dispose of/bury it
animal_found_dead	eat	Eat
animal_found_dead	sell	Sell
animal_found_dead	share	Share
animal_found_dead	feed_to_animals	Feed it to domestic animals
animal_found_dead	other	Other: _______
country	AFG	Afghanistan
country	ALB	Albania
country	DZA	Algeria
country	AND	Andorra
country	AGO	Angola
country	ATG	Antigua and Barbuda
country	ARG	Argentina
country	ARM	Armenia
country	AUS	Australia
country	AUT	Austria
country	AZE	Azerbaijan
country	BHS	Bahamas
country	BHR	Bahrain
country	BGD	Bangladesh
country	BRB	Barbados
country	BLR	Belarus
country	BEL	Belgium
country	BLZ	Belize
country	BEN	Benin
country	BTN	Bhutan
country	BOL	Bolivia
country	BIH	Bosnia and Herzegovina
country	BWA	Botswana
country	BRA	Brazil
country	BRN	Brunei Darussalam
country	BGR	Bulgaria
country	BFA	Burkina Faso
country	BDI	Burundi
country	KHM	Cambodia
country	CMR	Cameroon
country	CAN	Canada
country	CPV	Cape Verde
country	CAF	Central African Republic
country	TCD	Chad
country	CHL	Chile
country	CHN	China
country	COL	Colombia
country	COM	Comoros
country	COG	Congo (Republic of the)
country	CRI	Costa Rica
country	CIV	C√¥te d‚ÄôIvoire
country	HRV	Croatia
country	CUB	Cuba
country	CYP	Cyprus
country	CZE	Czechia (Czech Republic)
country	PRK	Democratic People‚Äôs Republic of Korea
country	COD	Democratic Republic of the Congo
country	DNK	Denmark
country	DJI	Djibouti
country	DMA	Dominica
country	DOM	Dominican Republic
country	ECU	Ecuador
country	EGY	Egypt
country	SLV	El Salvador
country	GNQ	Equatorial Guinea
country	ERI	Eritrea
country	EST	Estonia
country	ETH	Ethiopia
country	FJI	Fiji
country	FIN	Finland
country	FRA	France
country	GAB	Gabon
country	GMB	Gambia
country	GEO	Georgia
country	DEU	Germany
country	GHA	Ghana
country	GRC	Greece
country	GRD	Grenada
country	GTM	Guatemala
country	GIN	Guinea
country	GNB	Guinea-Bissau
country	GUY	Guyana
country	HTI	Haiti
country	HND	Honduras
country	HUN	Hungary
country	ISL	Iceland
country	IND	India
country	IDN	Indonesia
country	IRN	Iran
country	IRQ	Iraq
country	IRL	Ireland
country	ISR	Israel
country	ITA	Italy
country	JAM	Jamaica
country	JPN	Japan
country	JOR	Jordan
country	KAZ	Kazakhstan
country	KEN	Kenya
country	KIR	Kiribati
country	KWT	Kuwait
country	KGZ	Kyrgyzstan
country	LAO	Lao People‚Äôs Democratic Republic
country	LVA	Latvia
country	LBN	Lebanon
country	LSO	Lesotho
country	LBR	Liberia
country	LBY	Libya
country	LIE	Liechtenstein
country	LTU	Lithuania
country	LUX	Luxembourg
country	MDG	Madagascar
country	MWI	Malawi
country	MYS	Malaysia
country	MDV	Maldives
country	MLI	Mali
country	MLT	Malta
country	MHL	Marshall Islands
country	MRT	Mauritania
country	MUS	Mauritius
country	MEX	Mexico
country	FSM	Micronesia (Federated States of)
country	MCO	Monaco
country	MNG	Mongolia
country	MNE	Montenegro
country	MAR	Morocco
country	MOZ	Mozambique
country	MMR	Myanmar
country	NAM	Namibia
country	NRU	Nauru
country	NPL	Nepal
country	NLD	Netherlands
country	NZL	New Zealand
country	NIC	Nicaragua
country	NER	Niger
country	NGA	Nigeria
country	NOR	Norway
country	OMN	Oman
country	PAK	Pakistan
country	PLW	Palau
country	PAN	Panama
country	PNG	Papua New Guinea
country	PRY	Paraguay
country	PER	Peru
country	PHL	Philippines
country	POL	Poland
country	PRT	Portugal
country	QAT	Qatar
country	KOR	Republic of Korea
country	MDA	Republic of Moldova
country	ROU	Romania
country	RUS	Russian Federation
country	RWA	Rwanda
country	KNA	Saint Kitts and Nevis
country	LCA	Saint Lucia
country	VCT	Saint Vincent and the Grenadines
country	WSM	Samoa
country	SMR	San Marino
country	STP	Sao Tome and Principe
country	SAU	Saudi Arabia
country	SEN	Senegal
country	SRB	Serbia
country	SYC	Seychelles
country	SLE	Sierra Leone
country	SGP	Singapore
country	SVK	Slovakia
country	SVN	Slovenia
country	SLB	Solomon Islands
country	SOM	Somalia
country	ZAF	South Africa
country	SSD	South Sudan
country	ESP	Spain
country	LKA	Sri Lanka
country	SDN	Sudan
country	SUR	Suriname
country	SWZ	Swaziland
country	CHE	Switzerland
country	SWE	Sweden
country	SYR	Syria
country	TJK	Tajikistan
country	THA	Thailand
country	MKD	The former Yugoslav Republic of Macedonia
country	TLS	Timor Leste
country	TGO	Togo
country	TON	Tonga
country	TTO	Trinidad and Tobago
country	TUN	Tunisia
country	TUR	Turkey
country	TKM	Turkmenistan
country	TUV	Tuvalu
country	UGA	Uganda
country	UKR	Ukraine
country	ARE	United Arab Emirates
country	GBR	United Kingdom
country	TZA	United of Republic of Tanzania
country	USA	United States
country	URY	Uruguay
country	UZB	Uzbekistan
country	VUT	Vanuatu
country	VEN	Venezuela
country	VNM	Vietnam
country	YEM	Yemen
country	ZMB	Zambia
country	ZWE	Zimbabwe
yes_no_age	1	Yes
yes_no_age	2	Yes, but I don't know my exact age
yes_no_age	0	No

## Sheet: settings
form_title	form_id	style	public_key	submission_url	default_language	instance_name	version
Ghana Marburg Community Survey	ghana_community_survey	pages			English (en)		2022082101
